# Supplementary material for: Evaluation of the Potential Protective Effect of Ellagic Acid against Heavy Metal (Cadmium, Mercury, and Lead) Toxicity in SH-SY5Y Neuroblastoma Cells
Source: Foods. 2024 Jan 28;13(3):419. doi: 10.3390/foods13030419 (PMC10855963; doi:10.3390/foods13030419)
Supplement: Supplementary file 1 [file foods-13-00419-s001.zip]

Archive with 1 entries (1 files):
- foods-2813333-supplementary.pdf
